# Supplementary material for: Spore-Forming Clostridia in Raw Cow Milk from Northern Italy: A Trend Analysis over the Past 20 Years
Source: Foods. 2024 Nov 14;13(22):3638. doi: 10.3390/foods13223638 (PMC11593484; doi:10.3390/foods13223638)
Supplement: Supplementary file 1 [file foods-13-03638-s001.zip]

Archive with 1 entries (1 files):
- foods-3291212-supplementary.pdf
